# Supplementary material for: Joint Effects: A Pilot Investigation of the Impact of Bipolar Disorder and Marijuana Use on Cognitive Function and Mood
Source: PLoS One. 2016 Jun 8;11(6):e0157060. doi: 10.1371/journal.pone.0157060 (PMC4898690; doi:10.1371/journal.pone.0157060)
Supplement: S1 File — Demographic, cognitive, and EMA raw data, which were analyzed for the current manuscript, are available and arranged by group (HC, MJ, BP, and MJBP). (XLSX) [file pone.0157060.s001.xlsx]

## Sheet: Sheet1
SubjectID	Group	GroupAllBP	MJ_Status	BP_Status	Sex	Age	THC	MJOnset	Smokes	Grams	MJDuration	BPDOnset	Med_MoodStabalizer	Med_Antidepress	Med_Antipsych	Med_Benzo_wprn	Med_Unmed	EtOHDays	IQ	CVLTCorrT1	CVLTCorrTotal	CVLTPerTotal	CVLTIntTotal	CVLTClTotal	CVLTCorrLD	ReyOCopy	ReyOImm	ReyODelay	DS_Forward	DS_Backward	DS_Total	StroopCNTime	StroopCNErr	StroopWRTime	StroopWRErr	StroopIntTime	StroopIntErr	COWATCorr	COWATCat	TrailsAsec	TrailsAErr	TrailsBsec	TrailsBErr	WCSTCatTot	WCSTPerTot	WCSTLOSTot	HVOT	MonthAveVigor	MonthAveAnger
SGBPMJ_01	HC	HC	No MJ	No BP	M	23	#NULL!	#NULL!	#NULL!	#NULL!	#NULL!	#NULL!	#NULL!	#NULL!	#NULL!	#NULL!	#NULL!	1	126	7	54	1	0	16	11	32	23	22.5	12	9	21	43	0	35	0	57	1	51	27	30	0	34	0	9	14	0	27.5	6.76	0.39
SGBPMJ_10	HC	HC	No MJ	No BP	M	20	#NULL!	#NULL!	#NULL!	#NULL!	#NULL!	#NULL!	#NULL!	#NULL!	#NULL!	#NULL!	#NULL!	3	113	9	58	4	2	23	15	32.5	11.5	12.5	8	4	12	44	0	38	0	80	0	50	25	22	0	58	2	9	3	1	28.5	13.82	2.07
SGBPMJ_16	HC	HC	No MJ	No BP	M	23	#NULL!	#NULL!	#NULL!	#NULL!	#NULL!	#NULL!	#NULL!	#NULL!	#NULL!	#NULL!	#NULL!	0	133	8	68	1	0	45	16	36	33	29	11	8	19	42	4	30	2	68	3	53	24	22	0	36	0	9	6	1	28	13.7	0.4
SGBPMJ_21	HC	HC	No MJ	No BP	F	24	#NULL!	#NULL!	#NULL!	#NULL!	#NULL!	#NULL!	#NULL!	#NULL!	#NULL!	#NULL!	#NULL!	16	126	8	71	0	1	40	16	31	24.5	29	13	13	26	56	1	42	0	82	0	61	30	32	0	21	0	10	3	0	28.5	4	1.16
SGBPMJ_24	HC	HC	No MJ	No BP	M	21	#NULL!	#NULL!	#NULL!	#NULL!	#NULL!	#NULL!	#NULL!	#NULL!	#NULL!	#NULL!	#NULL!	1	118	11	74	5	5	41	16	32	18.5	18	9	11	20	48	1	38	1	88	4	29	17	19	0	38	0	9	10	0	26.5	11.67	0.64
SGBPMJ_26	HC	HC	No MJ	No BP	F	23	#NULL!	#NULL!	#NULL!	#NULL!	#NULL!	#NULL!	#NULL!	#NULL!	#NULL!	#NULL!	#NULL!	3	118	8	59	0	0	33	12	27	27.5	28.5	8	6	14	56	0	43	0	104	2	44	15	33	0	58	0	9	12	0	25.5	6.37	0.56
SGBPMJ_27	HC	HC	No MJ	No BP	F	25	#NULL!	#NULL!	#NULL!	#NULL!	#NULL!	#NULL!	#NULL!	#NULL!	#NULL!	#NULL!	#NULL!	6	136	9	70	0	0	45	15	36	34	34	6	8	14	48	0	39	1	73	1	49	32	12	0	24	0	10	2	0	27.5	12.34	0.85
SGBPMJ_32	HC	HC	No MJ	No BP	F	20	#NULL!	#NULL!	#NULL!	#NULL!	#NULL!	#NULL!	#NULL!	#NULL!	#NULL!	#NULL!	#NULL!	8	126	8	59	8	5	19	13	33	24	23.5	12	10	22	41	1	37	1	78	5	68	31	15	1	32	0	10	7	0	25	11.44	2.48
SGBPMJ_35	HC	HC	No MJ	No BP	F	24	#NULL!	#NULL!	#NULL!	#NULL!	#NULL!	#NULL!	#NULL!	#NULL!	#NULL!	#NULL!	#NULL!	7	130	6	61	4	1	33	14	35	26.5	26.5	10	11	21	52	0	38	0	85	0	47	31	19	0	39	0	10	3	0	26.5	10.08	0.89
SGBPMJ_41	HC	HC	No MJ	No BP	M	20	#NULL!	#NULL!	#NULL!	#NULL!	#NULL!	#NULL!	#NULL!	#NULL!	#NULL!	#NULL!	#NULL!	0	113	7	61	7	1	31	14	25.5	13.5	9	10	8	18	68	1	50	0	116	2	39	25	21	0	29	0	8	8	0	27.5	14.35	0
SGBPMJ_42	HC	HC	No MJ	No BP	M	25	#NULL!	#NULL!	#NULL!	#NULL!	#NULL!	#NULL!	#NULL!	#NULL!	#NULL!	#NULL!	#NULL!	5	128	7	44	0	4	20	13	35	18	18	10	13	23	45	0	35	0	73	6	40	23	17	0	29	0	10	5	0	25.5	14.59	2.28
SGBPMJ_56	HC	HC	No MJ	No BP	F	31	#NULL!	#NULL!	#NULL!	#NULL!	#NULL!	#NULL!	#NULL!	#NULL!	#NULL!	#NULL!	#NULL!	2	136	10	68	0	2	34	15	35	17	19	11	7	18	50	0	38	0	89	1	39	20	18	0	40	0	10	1	0	28	15.86	0.86
SGBPMJ_60	HC	HC	No MJ	No BP	F	22	#NULL!	#NULL!	#NULL!	#NULL!	#NULL!	#NULL!	#NULL!	#NULL!	#NULL!	#NULL!	#NULL!	6	132	6	46	7	5	9	10	33	5.5	13	11	6	17	47	2	37	1	76	6	54	32	11	0	25	0	10	7	0	26.5	13.58	1.3
SGBPMJ_61	HC	HC	No MJ	No BP	F	21	#NULL!	#NULL!	#NULL!	#NULL!	#NULL!	#NULL!	#NULL!	#NULL!	#NULL!	#NULL!	#NULL!	10	112	8	55	3	0	17	13	35	27.5	28.5	7	8	15	46	0	41	0	111	2	54	24	29	0	54	0	10	4	0	24.5	4.96	0.15
SGBPMJ_75	HC	HC	No MJ	No BP	F	22	#NULL!	#NULL!	#NULL!	#NULL!	#NULL!	#NULL!	#NULL!	#NULL!	#NULL!	#NULL!	#NULL!	12	123	8	63	7	0	9	14	32	28	22	8	8	16	46	0	44	1	75	2	47	35	18	0	53	0	10	5	0	27.5	12.71	0.03
SGBPMJ_76	HC	HC	No MJ	No BP	M	20	#NULL!	#NULL!	#NULL!	#NULL!	#NULL!	#NULL!	#NULL!	#NULL!	#NULL!	#NULL!	#NULL!	0	118	7	62	22	0	30	16	34	25.5	24.5	8	8	16	44	0	37	0	82	0	42	34	15	0	35	0	10	1	1	21.5	13.18	0.23
SGBPMJ_79	HC	HC	No MJ	No BP	F	32	#NULL!	#NULL!	#NULL!	#NULL!	#NULL!	#NULL!	#NULL!	#NULL!	#NULL!	#NULL!	#NULL!	3	139	9	70	12	0	29	15	36	21	23	14	13	27	45	0	36	0	76	1	50	38	18	0	37	0	7	6	0	28	14.74	0.08
SGBPMJ_85	HC	HC	No MJ	No BP	F	20	#NULL!	#NULL!	#NULL!	#NULL!	#NULL!	#NULL!	#NULL!	#NULL!	#NULL!	#NULL!	#NULL!	0	123	6	55	0	0	29	14	34	30	30	11	11	22	67	0	46	0	92	3	43	19	26	0	46	0	10	4	0	25.5	6.2	1.05
Neurophys 13	HC	HC	No MJ	No BP	F	23	#NULL!	#NULL!	#NULL!	#NULL!	#NULL!	#NULL!	#NULL!	#NULL!	#NULL!	#NULL!	#NULL!	4	117	14	68	5	0	25	13	#NULL!	#NULL!	#NULL!	8	7	15	53	0	38	0	110	0	54	19	18	1	38	1	9	9	0	#NULL!	#NULL!	#NULL!
Neurophys 14	HC	HC	No MJ	No BP	M	34	#NULL!	#NULL!	#NULL!	#NULL!	#NULL!	#NULL!	#NULL!	#NULL!	#NULL!	#NULL!	#NULL!	20	126	9	56	9	6	14	13	#NULL!	#NULL!	#NULL!	9	8	17	51	1	37	0	100	3	39	28	22	0	51	0	7	18	0	#NULL!	#NULL!	#NULL!
Neurophys 16	HC	HC	No MJ	No BP	F	18	#NULL!	#NULL!	#NULL!	#NULL!	#NULL!	#NULL!	#NULL!	#NULL!	#NULL!	#NULL!	#NULL!	3	#NULL!	#NULL!	#NULL!	#NULL!	#NULL!	#NULL!	#NULL!	#NULL!	#NULL!	#NULL!	#NULL!	#NULL!	#NULL!	#NULL!	#NULL!	#NULL!	#NULL!	#NULL!	#NULL!	#NULL!	#NULL!	#NULL!	#NULL!	#NULL!	#NULL!	#NULL!	#NULL!	#NULL!	#NULL!	#NULL!	#NULL!
SGBPMJ_02	MJ	MJ	MJ	No BP	M	21	1270	17	13.9	5.48	4	#NULL!	#NULL!	#NULL!	#NULL!	#NULL!	#NULL!	10	136	7	53	6	0	27	15	33	26	26	11	9	20	43	1	36	1	71	0	70	32	16	0	44	1	10	4	0	29	13.37	0.76
SGBPMJ_07	MJ	MJ	MJ	No BP	M	19	42	14	8.33	2.06	5	#NULL!	#NULL!	#NULL!	#NULL!	#NULL!	#NULL!	#NULL!	124	8	63	6	0	35	13	34	17.5	16	9	8	17	50	1	38	0	90	6	51	21	28	0	61	1	9	6	1	28.5	6.55	0.36
SGBPMJ_08	MJ	MJ	MJ	No BP	M	20	48	14	4.75	2.18	6	#NULL!	#NULL!	#NULL!	#NULL!	#NULL!	#NULL!	7	118	7	58	0	0	17	16	31.5	30	28	13	12	25	41	0	41	0	73	3	49	32	21	0	52	0	10	2	0	21	#NULL!	#NULL!
SGBPMJ_09	MJ	MJ	MJ	No BP	M	19	454	15	19	16.51	4	#NULL!	#NULL!	#NULL!	#NULL!	#NULL!	#NULL!	0	113	9	54	1	0	26	15	36	27	26	11	5	16	54	1	34	1	89	0	65	24	23	0	90	1	7	17	0	25	#NULL!	#NULL!
SGBPMJ_12	MJ	MJ	MJ	No BP	M	18	94.67	17	6.1	2.1	1	#NULL!	#NULL!	#NULL!	#NULL!	#NULL!	#NULL!	4	124	9	62	1	0	33	14	30	17	14	13	10	23	57	0	41	1	92	0	34	20	21	0	43	0	9	9	0	27.5	16.52	2.2
SGBPMJ_18	MJ	MJ	MJ	No BP	M	19	29.67	17	9.1	1.92	2	#NULL!	#NULL!	#NULL!	#NULL!	#NULL!	#NULL!	0	120	12	73	13	1	19	16	36	31	31	6	7	13	66	3	43	0	96	3	46	19	19	0	41	0	10	4	0	27	15.87	7.27
SGBPMJ_19	MJ	MJ	MJ	No BP	M	19	80	17	5.1	1.2	2	#NULL!	#NULL!	#NULL!	#NULL!	#NULL!	#NULL!	2	132	9	68	4	0	10	16	36	34	34	11	13	24	45	0	34	2	79	7	61	20	18	1	42	0	9	7	0	27.5	11.91	0.05
SGBPMJ_23	MJ	MJ	MJ	No BP	M	22	280	16	14.3	4.84	6	#NULL!	#NULL!	#NULL!	#NULL!	#NULL!	#NULL!	2	131	9	62	9	0	23	11	31	18	19.5	8	11	19	49	0	44	0	68	2	58	25	27	0	44	0	8	13	0	28.5	10.6	2.23
SGBPMJ_30	MJ	MJ	MJ	No BP	F	23	445	15	31.5	12.8	8	#NULL!	#NULL!	#NULL!	#NULL!	#NULL!	#NULL!	5	126	8	62	17	2	20	16	33	24	26.5	12	9	21	44	0	36	1	68	2	43	15	16	0	43	0	10	7	0	27	13.77	0.2
SGBPMJ_33	MJ	MJ	MJ	No BP	F	20	150	16	14.13	5.89	4	#NULL!	#NULL!	#NULL!	#NULL!	#NULL!	#NULL!	6	130	5	52	5	2	20	12	36	26	27	10	10	20	49	3	41	0	79	0	53	26	18	0	36	0	10	5	0	29	14.23	2.11
SGBPMJ_43	MJ	MJ	MJ	No BP	M	19	77	16	7	3.15	3	#NULL!	#NULL!	#NULL!	#NULL!	#NULL!	#NULL!	20	122	6	49	22	0	15	10	36	9	17	10	6	16	42	2	36	0	85	1	57	27	17	0	43	0	9	6	0	23.5	10.54	0.38
SGBPMJ_44	MJ	MJ	MJ	No BP	F	25	15	14	13	3.5	11	#NULL!	#NULL!	#NULL!	#NULL!	#NULL!	#NULL!	7	132	10	63	8	1	33	14	36	27	23.5	11	7	18	42	0	33	0	68	1	#NULL!	#NULL!	#NULL!	#NULL!	#NULL!	#NULL!	#NULL!	#NULL!	#NULL!	#NULL!	20	0.29
SGBPMJ_48	MJ	MJ	MJ	No BP	M	18	715	14	11.4	2.76	4	#NULL!	#NULL!	#NULL!	#NULL!	#NULL!	#NULL!	5	124	5	58	4	0	30	15	32	14.5	11	8	10	18	58	1	43	0	90	5	38	22	20	0	59	1	9	10	0	28.5	13.56	0.13
SGBPMJ_51	MJ	MJ	MJ	No BP	M	29	357.06	15	23	9.54	14	#NULL!	#NULL!	#NULL!	#NULL!	#NULL!	#NULL!	20	89	2	41	5	3	11	9	22	9.5	8.5	13	10	23	60	0	37	0	105	1	39	22	28	0	31	0	9	31	2	22.5	4.33	0.28
SGBPMJ_53	MJ	MJ	MJ	No BP	F	23	215	20	18.375	3.83	3	#NULL!	#NULL!	#NULL!	#NULL!	#NULL!	#NULL!	4	123	11	70	1	0	26	16	31	26	24	7	6	13	56	2	40	1	100	6	63	23	26	0	41	0	8	11	0	29.5	11.12	2.9
SGBPMJ_54	MJ	MJ	MJ	No BP	M	20	835	15	17.125	13.1	5	#NULL!	#NULL!	#NULL!	#NULL!	#NULL!	#NULL!	8	125	6	49	4	0	13	9	32	26	22	10	8	18	65	2	40	0	91	5	42	26	17	0	58	0	8	10	2	26	9.48	1.87
SGBPMJ_55	MJ	MJ	MJ	No BP	M	19	860	17	25.5	21.21	2	#NULL!	#NULL!	#NULL!	#NULL!	#NULL!	#NULL!	18	125	7	48	5	0	11	9	32	17	20.5	14	12	26	48	1	41	0	75	2	52	17	16	0	30	0	10	4	0	27.5	12.93	2.07
SGBPMJ_57	MJ	MJ	MJ	No BP	F	20	740	15	16.3	11.62	5	#NULL!	#NULL!	#NULL!	#NULL!	#NULL!	#NULL!	2	102	9	65	8	2	32	16	29.5	18	17.5	8	7	15	51	0	40	0	95	4	24	16	22	1	45	1	8	10	1	26.5	14.6	0.2
SGBPMJ_66	MJ	MJ	MJ	No BP	F	22	220	19	16.875	4.75	3	#NULL!	#NULL!	#NULL!	#NULL!	#NULL!	#NULL!	12	128	9	67	2	1	21	15	34	24.5	23.5	7	7	14	45	3	33	0	80	3	47	28	15	0	31	0	9	6	0	26.5	26.34	0
SGBPMJ_69	MJ	MJ	MJ	No BP	M	32	3050	20	22.9	13.91	12	#NULL!	#NULL!	#NULL!	#NULL!	#NULL!	#NULL!	8	91	4	42	3	0	8	6	32	22.2	21.1	8	8	16	66	3	48	1	93	2	39	13	28	0	133	1	9	18	0	27.5	14.49	3.02
SGBPMJ_73	MJ	MJ	MJ	No BP	M	20	665	16	26.8	11.63	4	#NULL!	#NULL!	#NULL!	#NULL!	#NULL!	#NULL!	12	124	6	57	2	1	31	15	36	30	27	5	10	15	66	1	50	1	116	0	37	18	21	1	56	0	8	11	0	28.5	13.26	1
SGBPMJ_74	MJ	MJ	MJ	No BP	F	39	3300	23	23.25	8.9	16	#NULL!	#NULL!	#NULL!	#NULL!	#NULL!	#NULL!	0	84	4	45	2	0	11	8	28.5	13	13.5	10	5	15	58	0	44	1	120	6	57	11	27	0	36	0	3	36	2	25.5	11.65	0.1
SGBPMJ_84	MJ	MJ	MJ	No BP	M	19	260.67	14	20	2.93	5	#NULL!	#NULL!	#NULL!	#NULL!	#NULL!	#NULL!	6	128	8	62	0	0	25	15	35	28.5	30.5	10	10	20	47	1	39	0	77	2	41	24	17	1	52	1	10	4	0	27.5	6.29	0.1
SGBPMJ_04	BP	AllBP	No MJ	BP	F	23	#NULL!	#NULL!	#NULL!	#NULL!	#NULL!	21	1	0	0	0	0	12	123	5	62	6	1	29	16	33	26	25	11	10	21	52	3	45	3	83	3	32	23	16	0	39	1	9	9	0	24.5	8.31	7.07
SGBPMJ_05	BP	AllBP	No MJ	BP	F	35	#NULL!	#NULL!	#NULL!	#NULL!	#NULL!	14	1	0	1	0	0	0	121	4	44	2	0	23	11	28	17.5	15.5	5	6	11	67	2	52	2	123	1	36	22	21	0	72	0	7	19	1	28.5	6.68	5.33
SGBPMJ_11	BP	AllBP	No MJ	BP	M	33	#NULL!	#NULL!	#NULL!	#NULL!	#NULL!	15	0	1	1	0	0	1	125	10	60	9	0	11	9	35	16	19.5	10	8	18	54	0	39	0	79	2	65	18	23	0	52	0	10	3	0	25	12.07	2.98
SGBPMJ_17	BP	AllBP	No MJ	BP	M	46	#NULL!	#NULL!	#NULL!	#NULL!	#NULL!	18	1	1	1	0	0	0	123	7	43	6	0	4	5	27.5	3	8	8	9	17	46	2	41	3	60	0	43	10	26	0	52	2	9	5	0	23.5	6.01	8.63
SGBPMJ_36	BP	AllBP	No MJ	BP	M	29	#NULL!	#NULL!	#NULL!	#NULL!	#NULL!	24	0	1	1	0	0	#NULL!	129	#NULL!	#NULL!	#NULL!	#NULL!	#NULL!	#NULL!	#NULL!	#NULL!	#NULL!	#NULL!	#NULL!	#NULL!	45	1	41	0	95	2	#NULL!	#NULL!	18	0	35	0	#NULL!	#NULL!	#NULL!	#NULL!	#NULL!	#NULL!
SGBPMJ_37	BP	AllBP	No MJ	BP	F	29	#NULL!	#NULL!	#NULL!	#NULL!	#NULL!	19	0	0	0	0	1	10	116	6	50	3	0	29	13	35	21.5	22.5	13	8	21	44	1	36	1	91	1	32	24	24	1	36	1	10	1	0	25.5	10.78	0.6
SGBPMJ_39	BP	AllBP	No MJ	BP	F	23	#NULL!	#NULL!	#NULL!	#NULL!	#NULL!	12	0	0	0	0	1	0	130	8	66	20	1	30	12	35	20	18.5	6	4	10	50	0	44	1	104	2	28	24	21	0	56	0	6	9	1	23.5	12.35	4.35
SGBPMJ_40	BP	AllBP	No MJ	BP	F	29	#NULL!	#NULL!	#NULL!	#NULL!	#NULL!	21	1	0	1	1	0	0	115	6	37	4	0	7	5	32	6	13	4	5	9	56	4	34	1	86	10	23	22	26	0	84	0	7	24	0	26.5	15.65	1.43
SGBPMJ_45	BP	AllBP	No MJ	BP	F	32	#NULL!	#NULL!	#NULL!	#NULL!	#NULL!	14	1	0	1	1	0	3	98	5	38	7	5	4	7	20	7	3.5	6	10	16	50	3	29	0	101	3	55	29	26	0	73	1	6	13	3	28.5	7.57	3.67
SGBPMJ_46	BP	AllBP	No MJ	BP	M	25	#NULL!	#NULL!	#NULL!	#NULL!	#NULL!	23	1	0	1	0	0	0	126	8	68	0	0	44	16	33	28.5	25.5	9	6	15	42	1	37	2	71	5	34	30	23	0	41	0	8	19	0	23.5	13.94	0.13
SGBPMJ_50	BP	AllBP	No MJ	BP	F	20	#NULL!	#NULL!	#NULL!	#NULL!	#NULL!	10	1	1	0	0	0	1	112	11	72	1	0	51	16	34	25.5	20.5	9	7	16	49	1	39	0	94	4	38	21	22	1	39	0	8	13	0	28.5	12.78	2.45
SGBPMJ_77	BP	AllBP	No MJ	BP	M	21	#NULL!	#NULL!	#NULL!	#NULL!	#NULL!	18	1	0	0	0	0	20	130	7	59	8	1	16	11	32	18	18.5	10	6	16	52	1	48	2	94	3	41	28	23	1	54	1	8	6	2	27	4.36	2.63
SGBPMJ_78	BP	AllBP	No MJ	BP	F	33	#NULL!	#NULL!	#NULL!	#NULL!	#NULL!	22	1	0	1	0	0	0	114	6	42	2	1	8	7	28	13	9.5	7	4	11	61	0	43	0	89	0	32	16	32	1	118	2	7	21	1	24	5.97	11.56
Neurophys_01	BP	AllBP	No MJ	BP	F	25	#NULL!	#NULL!	#NULL!	#NULL!	#NULL!	17	1	0	0	1	0	4	126	6	57	7	0	17	14	#NULL!	#NULL!	#NULL!	9	8	17	45	4	42	2	71	2	#NULL!	#NULL!	15	1	38	1	9	10	1	#NULL!	#NULL!	#NULL!
Neurophys_04	BP	AllBP	No MJ	BP	M	20	#NULL!	#NULL!	#NULL!	#NULL!	#NULL!	12	0	0	0	0	1	1	98	7	52	8	0	15	10	#NULL!	#NULL!	#NULL!	4	5	9	68	4	51	1	101	1	#NULL!	#NULL!	21	2	47	0	9	9	0	#NULL!	#NULL!	#NULL!
Neurophys_10	BP	AllBP	No MJ	BP	M	32	#NULL!	#NULL!	#NULL!	#NULL!	#NULL!	25	1	0	1	0	0	3	109	5	37	2	0	8	4	#NULL!	#NULL!	#NULL!	10	6	16	53	3	42	0	80	0	#NULL!	#NULL!	24	0	72	1	10	3	0	#NULL!	#NULL!	#NULL!
Neurophys_11	BP	AllBP	No MJ	BP	F	35	#NULL!	#NULL!	#NULL!	#NULL!	#NULL!	17	1	1	1	0	0	10	127	8	68	0	0	45	16	#NULL!	#NULL!	#NULL!	9	12	21	51	0	37	0	74	1	#NULL!	#NULL!	16	0	33	0	9	2	1	#NULL!	#NULL!	#NULL!
Neurophys_12	BP	AllBP	No MJ	BP	M	24	#NULL!	#NULL!	#NULL!	#NULL!	#NULL!	23	1	0	0	0	0	2	123	8	52	5	0	24	9	#NULL!	#NULL!	#NULL!	10	8	18	54	0	48	2	116	2	#NULL!	#NULL!	43	0	58	0	9	4	0	#NULL!	#NULL!	#NULL!
SGBPMJ_06	MJBP	AllBP	MJ	BP	M	23	1353	17	32.2	7.42	6	15	0	0	0	0	1	4	124	8	42	4	1	5	10	30	19.5	16.5	10	5	15	49	1	47	0	83	1	42	25	17	0	39	0	9	7	0	25.5	11.51	0.18
SGBPMJ_28	MJBP	AllBP	MJ	BP	M	24	9.07	15	2.2	0.56	9	18	1	0	1	0	0	2	118	7	53	6	2	28	14	35	27	27	9	8	17	85	1	49	2	117	6	45	29	23	0	67	1	8	5	1	26	14.4	4.09
SGBPMJ_29	MJBP	AllBP	MJ	BP	F	29	16	21	12.53	3.21	8	12	1	1	0	1	0	0	113	3	54	17	14	30	16	29.5	20	17	9	8	17	55	0	41	0	100	0	62	21	29	0	48	0	9	9	0	28	6.03	3.73
SGBPMJ_38	MJBP	AllBP	MJ	BP	M	19	255	14	15.3	8.71	5	11	1	0	0	0	0	2	97	6	44	3	1	14	8	26.5	6.5	8	7	6	13	49	2	41	0	81	0	16	17	18	0	49	0	7	15	0	27.5	4.82	4.64
SGBPMJ_49	MJBP	AllBP	MJ	BP	M	19	67.33	17	9.2	4.42	2	12	1	0	0	0	0	15	118	4	37	2	0	10	11	33	22.5	25.5	8	6	14	53	2	38	0	77	1	40	25	18	0	34	0	10	4	0	29.5	12.06	1.59
SGBPMJ_62	MJBP	AllBP	MJ	BP	M	31	1495	20	21.875	9.09	11	16	0	0	1	0	0	1	117	4	56	6	0	10	13	34	15.5	12	9	8	17	57	0	43	0	85	0	35	24	32	1	53	0	10	9	0	27.5	9.6	3.57
SGBPMJ_63	MJBP	AllBP	MJ	BP	M	31	660	21	13.125	6.33	10	17	0	0	1	0	0	8	120	5	42	8	2	12	8	30	9	9.5	13	9	22	52	0	34	0	83	1	36	17	12	0	25	0	7	4	1	28.5	10.6	6.57
SGBPMJ_64	MJBP	AllBP	MJ	BP	M	25	410	15	5	3.5	10	15	1	1	1	0	0	1	#NULL!	#NULL!	#NULL!	#NULL!	#NULL!	#NULL!	#NULL!	#NULL!	#NULL!	#NULL!	#NULL!	#NULL!	#NULL!	64	2	41	1	103	1	#NULL!	#NULL!	47	0	67	1	8	25	0	#NULL!	#NULL!	#NULL!
SGBPMJ_65	MJBP	AllBP	MJ	BP	M	23	53	17	5.2	4.5	6	10.5	1	0	1	0	0	8	109	5	37	3	0	4	5	27	18	15.5	11	8	19	65	0	49	0	105	2	37	23	28	0	85	0	8	22	1	26.5	4.69	7.31
SGBPMJ_67	MJBP	AllBP	MJ	BP	M	19	445	13	47.4	7.18	6	18	1	0	1	0	0	4	114	5	52	2	1	13	11	31	21	23	9	7	16	55	0	41	1	109	2	52	26	44	0	72	0	6	22	3	28	9.62	8.07
SGBPMJ_81	MJBP	AllBP	MJ	BP	M	21	111	17	7	2.14	4	20	1	0	0	0	0	12	132	9	58	13	0	18	11	32	11.5	13.5	5	7	12	62	2	54	3	119	3	37	23	15	0	41	0	8	5	1	25.5	10.6	1.68
Neurophys_09	MJBP	AllBP	MJ	BP	M	21	#NULL!	16	#NULL!	#NULL!	5	18	1	0	1	0	0	5	103	8	51	2	1	11	10	#NULL!	#NULL!	#NULL!	8	7	15	45	1	37	1	75	2	#NULL!	#NULL!	19	1	48	0	7	14	0	#NULL!	#NULL!	#NULL!
[truncated: 28 more columns]
